# Supplementary material for: Spatio-temporal quantile regression analysis revealing more nuanced patterns of climate change: A study of long-term daily temperature in Australia
Source: PLoS One. 2022 Aug 24;17(8):e0271457. doi: 10.1371/journal.pone.0271457 (PMC9401128; doi:10.1371/journal.pone.0271457)
Supplement: S2 File — (ZIP) [file pone.0271457.s002.zip]

Archive with 2 entries (2 files):
- sr_submission.pdf
- sr_submission.tex
